# Supplementary material for: The Relationship Between Artificial Sweetener Intake from Soft Drinks and Internet Addiction Among Students: An Analytical and Cross-Sectional Study
Source: Int J Environ Res Public Health. 2025 Oct 13;22(10):1554. doi: 10.3390/ijerph22101554 (PMC12563211; doi:10.3390/ijerph22101554)
Supplement: Supplementary file 1 [file ijerph-22-01554-s001.zip]

Archive with 1 entries (1 files):
- ijerph-3885498-supplementary.pdf
